# Supplementary material for: Epithelial responses to CFTR modulators are improved by inflammatory cytokines and impaired by antiinflammatory drugs
Source: JCI Insight. 2024 Jun 18;9(14):e181836. doi: 10.1172/jci.insight.181836 (PMC11383177; doi:10.1172/jci.insight.181836)
Supplement: Supporting data values [file jciinsight-9-181836-s137.xlsx]

## Sheet: 1A
	Triple/ Veh					Triple/ TNFα					Triple/ IL-17					Triple/ TNFα+IL-17
	CFB0720	CFB2919	CFB2419	CFB2619	CFB2819	CFB0720	CFB2919	CFB2419	CFB2619	CFB2819	CFB0720	CFB2919	CFB2419	CFB2619	CFB2819	CFB0720	CFB2919	CFB2419	CFB2619	CFB2819
Basal	58.1	75.7	77.5	80.2	49.1	37.5	31	40.8	58.1	27.9	89.4	61.8	117	72.1	40.7	75.2	69.4	84	78.3	74.7
Amil	7.32	9.35	10.9	10.7	7.91	15.3	14.3	16.6	19.9	17.3	16.3	14.3	15	23.7	19.6	41.9	31.4	32.9	34.4	29.7
DIDS	6.28	7.56	9.53	9.05	5.77	13.1	13	15.1	17.7	14.3	16.2	13	13.2	22.4	17.1	40.8	27.7	31.7	32.2	27.4
Fsk	6.76	8.32	14.2	8.3	5.23	14.1	13.2	21.2	20.2	14.5	19.7	15.1	20.2	23.4	18.9	47.1	30.3	42.5	34.7	31.3
CFTRinh-172	1.8	3.82	1.76	5.58	2.24	6.58	8.98	5.99	10.1	5.93	4.17	5.93	3.66	11	8.17	12.2	13.5	13.6	15.4	9.71

## Sheet: 1B
	Triple/ Veh	Triple/ TNFα	Triple/ IL-17	Triple/ TNFα+IL-17
CFB0720	-4.96	-7.52	-15.53	-34.9
CFB2919	-4.5	-4.22	-9.17	-16.8
CFB2419	-12.44	-15.21	-16.54	-28.9
CFB2619	-2.72	-10.1	-12.4	-19.3
CFB2819	-2.99	-8.57	-10.73	-21.59

## Sheet: 1C
	Triple/ Veh					Triple/ TNFα					Triple/ IL-17					Triple/ TNFα+IL-17
	CFB0720	CFB2919	CFB2419	CFB2619	CFB2819	CFB0720	CFB2919	CFB2419	CFB2619	CFB2819	CFB0720	CFB2919	CFB2419	CFB2619	CFB2819	CFB0720	CFB2919	CFB2419	CFB2619	CFB2819
Basal	2.49	5.05	4.74	6.42	5.7	2.53	2.81	3.75	8.03	4.13	2.43	3.39	4.94	5.11	3.64	2.79	4.15	3.66	4.78	2.99
Amil	1.92	4.29	3.42	5.65	5.43	2.29	2.71	3.61	7.69	4.16	1.55	2.94	3.95	4.66	3.55	2.43	3.86	3.33	4.35	2.62
DIDS	1.96	4.36	3.48	5.76	5.52	2.25	2.72	3.65	7.69	4.24	1.56	2.98	3.98	4.68	3.61	2.39	3.87	3.37	4.43	2.64
Fsk	1.99	4.48	3.57	5.85	5.63	2.3	2.85	3.91	7.91	4.41	1.77	3.18	4.33	4.81	3.81	2.59	4.08	3.7	4.69	2.84
CFTRinh-172	1.81	4.52	3.61	5.89	5.62	2.29	2.87	3.77	7.91	4.35	1.36	3.04	3.92	4.58	3.66	1.9	3.88	3.25	4.42	2.52

## Sheet: 1D
	Triple/ Veh	Triple/ TNFα	Triple/ IL-17	Triple/ TNFα+IL-17
CFB0720	-0.18	-0.01	-0.41	-0.69
CFB2919	0.04	0.02	-0.14	-0.2
CFB2419	0.04	-0.14	-0.41	-0.45
CFB2619	0.04	0	-0.23	-0.27
CFB2819	-0.01	-0.06	-0.15	-0.32

## Sheet: 1E
Triple/ Veh		Triple/ TNFα		Triple/ IL-17		Triple/ TNFα+IL-17
∆Gt-CFTR	∆Isc-CFTR	∆Gt-CFTR	∆Isc-CFTR	∆Gt-CFTR	∆Isc-CFTR	∆Gt-CFTR	∆Isc-CFTR
-0.18	-4.96	-0.01	-7.52	-0.41	-15.53	-0.69	-34.9
0.04	-4.5	0.02	-4.22	-0.14	-9.17	-0.2	-16.8
0.04	-12.44	-0.14	-15.21	-0.41	-16.54	-0.45	-28.9
0.04	-2.72	0	-10.1	-0.23	-12.4	-0.27	-19.3
-0.01	-2.99	-0.06	-8.57	-0.15	-10.73	-0.32	-21.59

## Sheet: 1F
Triple/ IL-17		Triple/ TNFα+IL-17
∆Gt-CFTR	∆Isc-CFTR	∆Gt-CFTR	∆Isc-CFTR
-0.41	-15.53	-0.69	-34.9
-0.14	-9.17	-0.2	-16.8
-0.41	-16.54	-0.45	-28.9
-0.23	-12.4	-0.27	-19.3
-0.15	-10.73	-0.32	-21.59

## Sheet: 2A
	Ctrl						TNFα+IL-17
CA9	2.51653	0.929615	1.58855	0.772172	0.185105	1.72416	6.91996	8.89664	25.0558	5.76547	4.2712	4.82453
CA12	2.80145	2.10019	5.09534	6.29272	2.44713	4.09691	8.79671	17.3303	40.1039	18.7407	16.119	12.358
SLC4A4	6.52785	5.7613	7.48647	5.96841	6.04829	4.2715	4.46233	4.70916	7.99219	5.01219	9.36856	3.96666
SLC4A5	1.42376	1.57266	1.0456	1.36504	1.10477	1.56071	1.59227	3.4045	2.00429	1.54671	1.37606	2.51002
SLC4A7	2.77853	5.70072	5.7964	4.90511	2.15118	2.54982	5.5108	10.0722	12.878	6.5179	4.54327	4.30795
SLC12A2	2.99123	4.93712	3.89685	2.8259	2.81799	3.15771	8.6258	11.7365	13.3195	7.93232	8.75284	8.57526

## Sheet: 2B
	Triple/ Veh					Triple/ TNFα+IL-17
	CFB0520	CFB0420	CFB2919	CFB2219	CFB2619	CFB0520	CFB0420	CFB2919	CFB2219	CFB2619
Basal	101	125	103	66.1	133	83.3	57.5	84.3	74.8	110
Amil	13.9	14.8	8.73	18	12.5	29.3	36.4	32.6	46.8	31.2
DIDSAp	12.2	11.6	7.52	15.8	11.1	25.4	33.8	30.2	44.4	29.2
Fsk	11.6	11.4	8.76	16.2	10.7	27.7	34.5	42	48	29.9
ATZ	10	9.42	6.93	14.8	9.08	23.5	31.9	37.7	42.5	27.5
S0859	7.23	5.52	1.27	10.9	4.44	15.7	24.3	19.6	21.9	16.2
Bumet	3.58	1.84	-2.51	8.04	2.45	9.88	9.47	9.01	10.7	3.8
CFTRinh-172	-0.364	-2.81	-5.36	6.4	0.609	5.56	4.59	4.77	5.55	0.646

## Sheet: 2C
	Triple/ Veh					Triple/ TNFα+IL-17
	CFB0520	CFB0420	CFB2919	CFB2219	CFB2619	CFB0520	CFB0420	CFB2919	CFB2219	CFB2619
ATZ	-1.6	-1.98	-1.83	-1.4	-1.62	-4.2	-2.6	-4.3	-5.5	-2.4
S0859	-2.77	-3.9	-5.66	-3.9	-4.64	-7.8	-7.6	-18.1	-20.6	-11.3
Bumet	-3.65	-3.68	-3.78	-2.86	-1.99	-5.82	-14.83	-10.59	-11.2	-12.4
CFTRinh-172	-3.944	-4.65	-2.85	-1.64	-1.841	-4.32	-4.88	-4.24	-5.15	-3.154

## Sheet: 2D
	Ctrl						TNFα+IL-17
	B0419	B0519	B0619	B0719	B0819	B0919	B0419	B0519	B0619	B0719	B0819	B0919
CA9	1.20653	1.48397	1.06598	0.442685	0.987471	1.30512	8.82787	10.4384	21.496	13.8417	11.6909	9.94068
CA12	12.2475	5.6881	4.35923	13.4704	10.9711	2.20306	44.2808	22.1319	26.2554	59.6407	48.4719	9.67417
SLC4A4	2.12315	3.62983	2.85099	10.7029	7.54276	5.22139	4.25098	5.57122	5.07748	14.3773	16.3607	9.34976
SLC4A5	0.743146	0.806175	0.815451	0.763073	0.77575	1.31979	1.91012	1.72419	1.5818	1.61833	1.80115	2.42455
SLC4A7	2.68753	3.19304	4.39092	5.0052	2.98894	4.58012	3.82002	5.41943	4.3819	8.1943	5.03466	9.75014
SLC12A2	3.177	2.86677	3.15071	4.18349	5.47226	3.79075	8.03769	10.0021	9.97405	16.121	18.9369	15.9608

[truncated: 24 more sheets: 2E, 2F, 3A, 3B, 3C, 3D, 4A, 4B, 4C, 4D, 4E, 5A, 5B, 6A, 6B, 6C, 6D, 6E, 6F, S1A …]
